# Supplementary material for: Phospho‐regulation, nucleotide binding and ion access control in potassium‐chloride cotransporters
Source: EMBO J. 2021 May 25;40(14):e107294. doi: 10.15252/embj.2020107294 (PMC8280820; doi:10.15252/embj.2020107294)
Supplement: Supplementary file 4 — Movie EV2 [file EMBJ-40-e107294-s003.zip]

Archive with 7 entries (6 files):
- Movie Legend for Movie EV2.docx
- __MACOSX/
- __MACOSX/._Movie Legend for Movie EV2.docx
- desktop.ini
- __MACOSX/._desktop.ini
- Movie_EV2.mp4
- __MACOSX/._Movie_EV2.mp4
