# Supplementary material for: Phospho‐regulation, nucleotide binding and ion access control in potassium‐chloride cotransporters
Source: EMBO J. 2021 May 25;40(14):e107294. doi: 10.15252/embj.2020107294 (PMC8280820; doi:10.15252/embj.2020107294)
Supplement: Supplementary file 6 — Movie EV4 [file EMBJ-40-e107294-s008.zip]

Archive with 4 entries (3 files):
- Movie EV4/
- Movie EV4/desktop.ini
- Movie EV4/Movie Legend for Movie EV4.docx
- Movie EV4/Movie_EV4.mp4
