# Supplementary material for: Phospho‐regulation, nucleotide binding and ion access control in potassium‐chloride cotransporters
Source: EMBO J. 2021 May 25;40(14):e107294. doi: 10.15252/embj.2020107294 (PMC8280820; doi:10.15252/embj.2020107294)
Supplement: Supplementary file 7 — Movie EV5 [file EMBJ-40-e107294-s009.zip]

Archive with 4 entries (3 files):
- Movie EV5/
- Movie EV5/desktop.ini
- Movie EV5/Movie Legend for Movie EV5.docx
- Movie EV5/Movie_EV5.mpeg
